# Supplementary material for: Healthy Food Service Guidelines for Worksites and Institutions: A Scoping Review
Source: Int J Environ Res Public Health. 2025 Jul 30;22(8):1194. doi: 10.3390/ijerph22081194 (PMC12386442; doi:10.3390/ijerph22081194)
Supplement: Supplementary file 1 [file ijerph-22-01194-s001.zip]

Archive with 1 entries (1 files):
- ijerph-3712391-supplementary.pdf
